# Supplementary material for: Taxonomy and Phylogeny of the Aphid Genus Nippolachnus Matsumura, 1917, with Synonymy of the Mysterious Neonippolachnus Shinji, 1924 (Hemiptera: Aphididae: Lachninae)
Source: Insects. 2024 Mar 8;15(3):182. doi: 10.3390/insects15030182 (PMC10971630; doi:10.3390/insects15030182)
Supplement: Supplementary file 1 [file insects-15-00182-s001.zip]

Archive with 4 entries (4 files):
- File_1_data_matrix
- File_2.nex
- File_3.nex
- File_4.pdf
