# Supplementary material for: Taxonomy and Phylogeny of the Aphid Genus Nippolachnus Matsumura, 1917, with Synonymy of the Mysterious Neonippolachnus Shinji, 1924 (Hemiptera: Aphididae: Lachninae)
Source: Insects. 2024 Mar 8;15(3):182. doi: 10.3390/insects15030182 (PMC10971630; doi:10.3390/insects15030182)
Supplement: Supplementary file 1 [file insects-15-00182-s001.zip › File_1_data_matrix]

#NEXUS
[written Tue Jan 09 17:10:54 CET 2024 by Mesquite  version 3.61 (build 927) at Mariusz_Dell_17/192.168.0.7]

BEGIN TAXA;
	TITLE Taxa;
	DIMENSIONS NTAX=41;
	TAXLABELS
		Nippolachnus_bengalensis_ Nippilachnus_chakrabartii_ Nippolachnus_malayaensis_ Nippolachnus_micromeli_ Nippolachnus_piri Nippolachnus_sinensis Nippolachnus_xitianmushanus_ Nippolachnus_himalayensis_ Tuberolachnus_salignus_ Tuberolachnus_scleratus Tuberolachnus_macrotuberculatus_ Pyrolachnus_pyri_ Pyrolachnus_imbricatus_imbricatus Pyrolachnus_imbricatus_nipponicus Pyrolachnus_macroconus Eotrama_moerickei_ Protrama_radicis_ Protrama_flavescens_ Protrama_ranunculi_ Trama_troglodytes Trama_rara Sinolachnus_yushanensis Stomaphis_graffii Stomaphis_quercus Lachnus_roboris Lachnus_tropicalis_ Lachnus_swirskii Lachnus_tatakaensis Longistigma_caryae Pterochloroides_persicae Maculolachnus_submacula Pseudessigella_brachychaeta Essigella_californica Eulachnus_agilis Eulachnus_thunbergi Cinara_curvipes Cinara_pini Cinara_cedri Thelaxes_dryophila Symydobius_oblongus Idiopterus_nephrepidis 
	;

END;


BEGIN CHARACTERS;
	TITLE  Character_Matrix;
	DIMENSIONS  NCHAR=122;
	FORMAT DATATYPE = STANDARD RESPECTCASE GAP = - MISSING = ? SYMBOLS = "  0 1 2 3 4 5 6";
	CHARSTATELABELS 
		1 Body_size /  3.10_mm_and_less 3.11_mm_and_more,
		2 Body_chaetotaxy /  'dense chaetotaxy (several dozen setae near each other on each segment)' 'not dense chaetotaxy (not more than 15 setae on each segment)',
		3 Setae_type /  'long (longer than BD III) fine, hair-like and pointed setae' 'setae with sclerites at bases (scleroites present)' 'very short (as long as or shorter than BD III) stiff setae',
		4 Setae_arising_area /  'setae without sclerites at bases (scleroites absent)' 'setae with sclerites at bases (scleroites present)',
		5 Body_shape /  spindle_shaped oval 'pear or egg-shaped',
		6 Head_epicranial_suture /  poorly_developed_or_absent 'well-developed',
		7 Head_and_pronotum /  fused separated,
		8 antennal_tubercles /  undeveloped developed,
		9 compound_eyes /  normal reduced,
		10 Triommatidia /  absent present,
		11 Triommatidiaa_location /  on_ocular_tubercle not_on_ocular_tubercle,
		12 Antennae_pigmentation /  uniformly_pale_or_yellow pale_at_basal_part_of_segments uniformly_pigmented,
		13 Antennal_segments_number /  '5-segmented' '6-segmented',
		14 Pedicel_setae_number /  25_and_less 26_and_more,
		15 In_apteare_ANT_III_length /  'shorter than or as long as ANT IV+ANT V (or IV+V)' 'longer than ANT IV+ANT V (or IV+V)',
		16 In_apterae_ANT_III_secondary_rhinaria /  absent absent_or_sometimes_present present,
		17 Setae_on_ANT_III /  as_long_as_or_longer_than_the_segment_width shorter_than_the_segment_width,
		18 'Longest seta on ANT III (ratio of LS to BD III)' /  3.0_and_less 3.1_and_more,
		19 In_apterae_ANT_IV_secondary_rhinaria /  absent_or_sometimes_present present,
		20 In_apterae_ANT_V_length /  as_long_as_or_shorter_than_ANT_VI longer_than_ANT_VI,
		21 In_apterae_ANT_V_primary_rhinarium_size /  as_wide_as_or_narrower_than_the_half_of_the_segment_width wider_than_the_half_of_the_segment_width,
		22 Primary_rhinaria_edge /  with_sclerotic_flange without_flange with_projections,
		23 ANT_VI_PT_length /  shorter_than_BASE longer_than_BASE,
		24 PT_shorter_than_BASE_length /  shorter_or_as_long_as_the_width_of_major_rhinarium longer_than_the_width_of_the_major_rhinariumlonger_than_the_width_of_the_major_rhinarium,
		25 ANT_VI_PT_separation /  not_distantly_separated distinctly_separated,
		26 Last_antennomere_accessory_rhinaria_all_on_the_PT /  absent present,
		27 Last_antennomere_accessory_rhinaria_all_on_the_BASE /  absent present,
		28 'Last antennomere accessory rhinaria one on the PT, the rest on the BASE' /  absent present,
		29 'Last antennomere accessory rhinaria one on the BASE, the rest on the PT' /  absent present,
		30 Last_antennomere_accessory_rhinaria_half_on_the_PT_and_half_on_the_BASE /  absent present,
		31 ANT_VI_accessory_rhinaria_mutual_location /  'in group, not divided' 'in group, divided' 'lying singly, separated',
		32 Type_I_trichoid_sensilla_along_PT /  absent present,
		33 'Type II trichoid sensilla (subapical setae)' /  absent present,
		34 'Type II trichoid sensilla (subapical setae) number' /  only_one_seta more_than_one_seta,
		35 Rostrum_length /  as_long_as_or_shorter_than_body_ longer_than_body_,
		36 Rostrum_not_longer_than_body_length_ /  shorter_than_hind_coxae as_long_as_and_longer_than_hind_coxae,
		37 Rostrum_groove /  'indistinct, pale' 'dark pigmented, sclerotised',
		38 Rostrum_groove_length /  0.60_mm_and_shorter 0.61_mm_and_longer,
		39 URS_shape /  long_and_pointed medium_to_long_with_moderate_shaped_RV 'short and blunt with button-shaped RV',
		40 Apterae_mesosternal_furca /  absent present,
		41 Apterae_mesosternal_furca_fused_by_thin_stem /  absent present,
		42 Apterae_mesosternal_furca_fused_by_robust_stem /  absent present,
		43 Apterae_mesosternal_furca_fused_by_robust_stem_with_distal_projections /  absent present,
		44 Apterae_with_mesostaenal_furca_and_pointed_or_mammiform_projections_ /  absent present,
		45 In_apterae_III_FEMORA_pigmentation /  uniformly_pale_to_brown with_dark_distal_end dusky_or_dark_with_pale_proximal_end uniformly_black,
		46 In_apterae_III_TIBIAE_pigmentetion /  uniformly_pale_or_yellow dusky_at_the_whole_length dusky_or_dark_with_pale_proximal_end uniformly_black,
		47 Apterae_III_FEMORA_campaniform_sensilla_number /  10_and_less 11_and_more,
		48 Apterae_III_FEMORA_campaniform_sensilla_size /  small_and_tightly_adjoin bigger_and_separated,
		49 Tibial_chaetotaxy /  tibiae_densely_covered_by_setae_ tibiae_not_densely_covered_by_setae,
		50 Tibial_setae_type /  'hair-like, fine to very fine with pointed apices' 'thick, stiff and often blunt setae',
		51 Tibial_setae_length /  as_long_as_or_longer_than_tibiae_width shorter_than_tibiae_width,
		52 HT_I_dorsal_length /  shorter_than_the_basal_length as_long_as_or_longer_than_the_basal_length,
		53 HT_I_dorsal_length_longer_than_basal_length /  as_long_as_or_shorter_than_2x_basal_length longer_than_2x_basal_length,
		54 HT_I_chaetotaxy /  'densely covered by ventral setae (25 and more)' 'not densely covered by ventral setae (24 and less) ',
		55 FT_I_sense_pegs_number /  1 '2-5' '6-13' 14_and_more,
		56 MT_I_sense_pegs_number /  1 '2-6' 7_and_more,
		57 HT_I_sense_pegs_number /  0 1 2 3_and_more,
		58 Sense_pegs_badal_part /  with_robust_collar_base with_small_robust_base,
		59 HT_II_length_to_III_TIBIAE /  much_shorter_than_0.5_of_III_TIBIAE_length as_long_as_or_longer_than_0.5_of_III_TIBIAE_length,
		60 HT_II_length_to_MT_II /  1.28_of_MT_II_and_less '1.29-1.70 of MT II' 1.70_of_MT_II_and_more_,
		61 Empodial_setae /  residual_almost_not_visible 'evident, visible',
		62 Evident_empodial_setae /  shorter_than_claws as_long_as_or_longer_than_claws,
		63 Head_cuticle /  membranous sclerotized_,
		64 Head_sclerotized_cuticle_surface /  smooth wrinkled with_denticles,
		65 Thorax_cuticle /  membranous sclerotized_,
		66 Thorax_sclerotised_surface /  smooth wrinkled with_denticles,
		67 Abdomen_cuticle /  membranous membranous_with_scleroites sclerotised_,
		68 Abdomen_cuticle_surface /  smooth wrinkled with_denticles,
		69 Dorsal_setae /  'pale, unpigmented' pigmented,
		70 Abdominal_tubercles /  absent spinal_tubercles_present one_central_tubercle,
		71 In_alate_abdomen /  membranous_with_or_without_sclerites_or_sclerotites with_complicated_set_of_spinal_pleural_and_marginal_sclerites,
		72 Abdominal_central_tubercle_shape /  'triangular (as long as long as wide)' 'broadly rounded (wider than longer)' 'finger shaped )longer than wider)',
		73 Abdominal_marginal_plates /  absent present,
		74 Spinal_and_pleural_abdominal_plates /  absent present,
		75 Siphunculi_ /  absent present,
		76 SIPH_shape /  flat_or_low tubular,
		77 Low_SIPH_area /  SIPH_on_setose_sclerites SIPH_without_setae_on_poorly_developed_sclerites,
		78 'SIPH sclerites edges (alate)' /  smooth scattered,
		79 Cauda_shape /  tongue_or_finger_shaped broadly_rounded knobbed,
		80 'In alate ANT secondary rhinaria on ANT III-VI' /  absent present,
		81 'In alate secondary rhinaria on ANT III-V' /  absent present,
		82 'In alate secondary rhinaria on ANT III-IV' /  absent present,
		83 In_alate_secondary_rhinaria_only_on_ANT_III /  absent present,
		84 In_alate_ANT_sensilla_size /  'very small (much smaller than 0.5 of the segment width)' 'small to medium (almost as wide or as wide as the width of segment)' 'large (often wider than the width of segment)',
		85 In_alate_secondary_rhinaria_distribution /  on_the_whole_area 'in 2-3 rows' in_one_row,
		86 In_alate_ANT_III_sensilla_ /  2_and_less 'more than 2 (numerous)',
		87 In_alate_numerous_sensilla_number /  '3-20' '21-60' 61_and_more,
		88 In_alate_ANT_IV_sensilla_ /  '0-1' '2 and more (numerous)',
		89 In_alate_ANT_IV_numerous_sensilla_number /  '2-7' '8-16' 16_and_more,
		90 In_alate_wings /  hyaline somehow_pigmented,
		91 In_alate_wings_pigmentation_ /  uniformly_pigmented not_uniformly_pigmented,
		92 Not_uniformly_pigmentation_of_wings_ /  'only at base, near articulation' maculated with_one_spot,
		93 Media_of_forewings /  unbranched one_branched twice_branched,
		94 Media_visibility /  not_well_visible well_visible,
		95 Pterostigma_length /  doesn?t_reach_the_wing_apex reach_the_wings_apex,
		96 Pterostigma_end /  blunt pointed,
		97 Rs_shape /  straight curved_from_the_base curved_in_the_middle,
		98 Cubital_veins_arising_area /  arising_separately arise_very_close_to_each_other,
		99 Rudimentary_gonapophyses_number /  2 '3-4',
		100 URS_accessory_setae /  absent two several_,
		101 HT_II_claws /  normal bifurcated,
		102 HT_I_dorsal_setae /  absent one_seta two_setae,
		103 Trophic_relations_ /  on_deciduous_plants_ on_conifers_,
		104 On_conifers_feeding_place /  on_branches on_needles,
		105 Deciduous_plants_trophic_relations /  trees_and_shrubs herbal_plants,
		106 On_deciduous_plants /  on_leaves on_branches on_roots on_trunks,
		107 Deciduous_trees_and_shrubs_trophic_relations /  on_Rosaceae on_other_plant_families,
		108 Trophic_relations_on_Rosaceae_plants /  On_Rosa_spp. On_fruit_trees_or_shrubs,
		109 Other_plants_families_trophic_relations /  Fagaceae Salicaceae Elaeagnaceae Other,
		110 1Trophobiosis /  not_ant_attended ant_attended,
		111 'If FT I with 3-5 sense pegs:' /  'FT I with 2-3 sense pegs' 'FT I 4-6 sense pegs',
		112 'If FT I with 3-5 sense pegs' /  MT_I_with_2_sense_pegs MT_I_with_3_sense_pegs 'MT I with 4-7 sense pegs',
		113 PT_shape /  'not tapering (as wide as base)' tapering finger_shaped,
		114 'Peg-like setae length' /  'shorter than ).5 of the length of other setae' as_long_as_or_longer_than_the_length_of_other_setae,
		115 Siph_sclerite /  flat elevated,
		116 PT_apical_setae_ /  not_divided divided,
		117 'URS/ HT II ratio' /  1.70_and_more 1.69_and_less,
		118 'When URS/HT II 1.69 and less' /  '0.20-0.40' '0.41-1.69',
		119 'When URS/HT II 0.41-1.69' /  '0.41-0.59' '0.60-1.69',
		120 'ANT III/ANT IV+V+VI' /  '0.50-0.80' '0.81-0.90' 0.90_and_more,
		121 'ANT VI (or V) to ANT V (or IV) ratio' /  'shorter than ANT V (or IV)' 'as long as ANt V (or IV)' 'longer than ANT V (or IV)',
		122 Rhinariola_on_the_pedicel /  single 2 '3-4' 5_and_more ; 
	MATRIX
	Nippolachnus_bengalensis_          100011100110101001011101000010000-000011100000010000-100?1000-0-0-00001-001000101001110100--01011012000-0001-1--0011111011
	Nippilachnus_chakrabartii_         100011100111100101001101010000010-000011100011010000-100?1000-0-0-00001-001000101001110100--01011012000-0001-1--0011111011
	Nippolachnus_malayaensis_          100011100110101001001101000010010-000011100001010000-10011000-0-0-00001-00100?10??????????????????12000-0001-1--1011111021
	Nippolachnus_micromeli_            100011100110101001001101010000010-000011100001010000-10011000-0-0-00001-001001101002210100--11011012000-0001-1--1011111021
	Nippolachnus_piri                  100011100110101101001101010000010-000011100001010000-10011000-0-0-00001-001001101002210100--11011012000-0001-1--1011111021
	Nippolachnus_sinensis              100011100110101101001101010000010-000011100001010000-10011000-0-0-00001-001000101002210100--11011012000-0001-1--1011111021
	Nippolachnus_xitianmushanus_       100011100110100001001101010000010-000011100001010000-10011000-0-0-00001-001001101002210100--11011012000-0001-1--1011111021
	Nippolachnus_himalayensis_         1000211001121111001101011001000010011111010033100000-00011000-100-00100-00100?101000011110--21011012000-0001-1--2011111001
	Tuberolachnus_salignus_            1000211001011011100111011010000011011121010012010111011121000-1010011200001000100102210100--21011012000-011-11012010110211
	Tuberolachnus_scleratus            1000211001021111101011010010000011011111001013000110-11121000-101101120100100?1???????????????????12000-0101-1011011111201
	Tuberolachnus_macrotuberculatus_   1000211001011011101111010010000011011111100012000110-11121000-101001120200100?1???????????????????12000-0101-1011010111201
	Pyrolachnus_pyri_                  1000211001021012101111011010000011011121001001010110-11131000-101010100-0010001010011111111021011012000-0101-1122011110211
	Pyrolachnus_imbricatus_imbricatus  1000211001021010100001011010000011011111001012010110-11231000-111111100-001000100012210--11021011012000-0101-1121010111221
	Pyrolachnus_imbricatus_nipponicus  1000211001011111000001011001001111011111100001010000-132310010101202000-0010011001022101010-11011112000-0101-1--2011111123
	Pyrolachnus_macroconus             1000211001021012101111011010000011011121001000010110-11131000-101000000-0010001010011111011021011012000-0101-1122011110211
	Eotrama_moerickei_                 1000211001001112101001011010000111011001010000010010-121210110101000000-001001110001111100--11011012000-12---1111100111001
	Protrama_radicis_                  1000211001001100100011010000012111011101010000010000-111011210100-00000-001001110002210100--11001012000-12---110110110-011
	Protrama_flavescens_               1000211001001112101011010000012111011101010000010000-111011210101010000-011001110001111110--11001012000-12---110110110-021
	Protrama_ranunculi_                1000211001001112001011010000012111011101010000010000-111011210101010000-011001110001111100--11001012000-12---110110110-021
	Trama_troglodytes                  100021101--11100100111001000012011011101010000010000-111011210101000000-000---101002210100--11000012000-12---11011-110-001
	Trama_rara                         1000211001011100100111001000012011011101010001010000-111011210100-00000-000---101002210100--11000012000-12---11011-110-001
	Sinolachnus_yushanensis            1000211001011012101001011001001111011101010012010000-122210010101202000-0010011100000121210-11011112000-011-21--2011111120
	Stomaphis_graffii                  10002110010211021011110100100021111-1101100001000000-111210010101000000-001001100101111110--11002012000-031-311200000--002
	Stomaphis_quercus                  10002110010111001010010100100021111-1101100001000000-111210010101010000-001000100101210120--11002012000-031-011201010--022
	Lachnus_roboris                    10202110010110111011100110100000110111110001120111110100100010111111000-001000100102210?011121012012000-011-01--2010111100
	Lachnus_tropicalis_                10002110010210120011100110100000110111110001021111110100100010111101100-001001100102210?011121012012000-011-01--2010111100
	Lachnus_swirskii                   10202110010110111001100100100000110111110001020111110100100010111101000-001000100102210?011121012012000-011-01--2010111100
	Lachnus_tatakaensis                1000211001011012101111011010000011011111010012110110-111210010121201100-01100?1???????????????????12000-011-11--20-1111201
	Longistigma_caryae                 10002110010211110011100110100000110111210010021011110111200010101010100-101001100102210?011021110012000-011-01--2011111100
	Pterochloroides_persicae           1020211001011000101110011010000011011121000111111110-100100010101010010-001000100102210?011121002012000-0101-1--2011111100
	Maculolachnus_submacula            1000211001011010001010011010000011011111001000001111-100100010101010100-001001100102210?011221001012000-0100-1--2011111010
	Pseudessigella_brachychaeta        0120000000-0001010-1110000100010110000210010000111111100100010101010000-00101?1??????????0--??????100111-----0--000010--20
	Essigella_californica              0120000000-1000010-1110000100000110000211000000111011100100010101020000-0010101-001220---0--100100101211-----0--000010--20
	Eulachnus_agilis                   0111001000-110000000110000100000110000210100000111011100100010101010100-00101010010220-0-0--100101100211-----0--100-10-000
	Eulachnus_thunbergi                0111011000-210010111110000100000110000210100000111011100100010101010100-00101010010220-0-0--100100110211-----0--1001111020
	Cinara_curvipes                    11202110010110111011100100100000110111010100021011111100100010101001100-001001101002210000--200100120010-----0--2011111200
	Cinara_pini                        11202110010210110001100100100000110111010100220111111100100010101001100-001000101002210000--200100120010-----1--2011111200
	Cinara_cedri                       10002110010110120111100110100000110111010100120111011100100010101100100-001001101002210000--200100120010-----1--2011111200
	Thelaxes_dryophila                 012010001--0001000-002001010000011011000---000011000-100110011101020000-0010102-0012210--0--11011002000-011-01--2100111-20
	Symydobius_oblongus                1120101001011012100102011010000011011021000000001110-100110011101212100-001010100012210--0--21012002020-011-31--2010111200
	Idiopterus_nephrepidis             0120101101011002100012111010000011010011000000011110-100110011021101010-0011--001002210100--21002012000-101-30---0-10---20

;

END;
BEGIN ASSUMPTIONS;
	TYPESET * UNTITLED   =  unord:  1- 122;

END;

BEGIN NOTES;

	SUT   TAXON = 1 NAME = color INTEGER = 7;
	SUT   TAXON = 2 NAME = color INTEGER = 7;
	SUT   TAXON = 3 NAME = color INTEGER = 7;
	SUT   TAXON = 8 NAME = color INTEGER = 7;

	TEXT   TAXON = 1 CHARACTER = 43 TEXT = 00;

END;

BEGIN MESQUITECHARMODELS;
	ProbModelSet * UNTITLED   =  'Mk1 (est.)':  1- 122;
END;

Begin MESQUITE;
		MESQUITESCRIPTVERSION 2;
		TITLE AUTO;
		tell ProjectCoordinator;
		timeSaved 1704816654383;
		getEmployee #mesquite.minimal.ManageTaxa.ManageTaxa;
		tell It;
			setID 0 7160023762746279548;
			tell It;
				setDefaultOrder  0 1 2 3 4 5 6 7 8 9 10 11 12 13 14 15 16 17 18 19 20 21 24 23 22 25 26 27 28 29 30 31 32 33 34 35 36 37 38 39 40;
				attachments ;
			endTell;
		endTell;
		getEmployee #mesquite.charMatrices.ManageCharacters.ManageCharacters;
		tell It;
			setID 0 1684030071403032271;
			mqVersion 361;
			checksumv 0 3 121794293 null  getNumChars 122 numChars 122 getNumTaxa 41 numTaxa 41   short true   bits 15   states 15   sumSquaresStatesOnly 15708.0 sumSquares 15708.0 longCompressibleToShort false usingShortMatrix true   NumFiles 1 NumMatrices 1;
			mqVersion;
		endTell;
		getWindow;
		tell It;
			suppress;
			setResourcesState false false 100;
			setPopoutState 300;
			setExplanationSize 0;
			setAnnotationSize 0;
			setFontIncAnnot 0;
			setFontIncExp 0;
			setSize 1535 833;
			setLocation -8 0;
			setFont SanSerif;
			setFontSize 10;
			getToolPalette;
			tell It;
			endTell;
			desuppress;
		endTell;
		getEmployee  #mesquite.charMatrices.BasicDataWindowCoord.BasicDataWindowCoord;
		tell It;
			showDataWindow #1684030071403032271 #mesquite.charMatrices.BasicDataWindowMaker.BasicDataWindowMaker;
			tell It;
				getWindow;
				tell It;
					getTable;
					tell It;
						rowNamesWidth 183;
					endTell;
					setExplanationSize 30;
					setAnnotationSize 20;
					setFontIncAnnot 0;
					setFontIncExp 0;
					setSize 1435 761;
					setLocation -8 0;
					setFont SanSerif;
					setFontSize 10;
					getToolPalette;
					tell It;
						setTool mesquite.charMatrices.BasicDataWindowMaker.BasicDataWindow.ibeam;
					endTell;
					setActive;
					setTool mesquite.charMatrices.BasicDataWindowMaker.BasicDataWindow.ibeam;
					colorCells  #mesquite.charMatrices.NoColor.NoColor;
					colorRowNames  #mesquite.charMatrices.TaxonGroupColor.TaxonGroupColor;
					colorColumnNames  #mesquite.charMatrices.CharGroupColor.CharGroupColor;
					colorText  #mesquite.charMatrices.NoColor.NoColor;
					setBackground White;
					toggleShowNames on;
					toggleShowTaxonNames on;
					toggleTight off;
					toggleThinRows off;
					toggleShowChanges on;
					toggleSeparateLines off;
					toggleShowStates on;
					toggleReduceCellBorders off;
					toggleAutoWCharNames on;
					toggleAutoTaxonNames off;
					toggleShowDefaultCharNames off;
					toggleConstrainCW on;
					toggleBirdsEye off;
					toggleShowPaleGrid off;
					toggleShowPaleCellColors off;
					toggleShowPaleExcluded off;
					togglePaleInapplicable on;
					togglePaleMissing off;
					toggleShowBoldCellText off;
					toggleAllowAutosize on;
					toggleColorsPanel off;
					toggleDiagonal on;
					setDiagonalHeight 80;
					toggleLinkedScrolling on;
					toggleScrollLinkedTables off;
					getInfoPanel;
					tell It;
						btspOpen true;
						apOpen true;
						fpOpen true;
					endTell;
					toggleInfoPanel on;
				endTell;
				showWindow;
				getWindow;
				tell It;
					forceAutosize;
				endTell;
				getEmployee #mesquite.charMatrices.AlterData.AlterData;
				tell It;
					toggleBySubmenus off;
				endTell;
				getEmployee #mesquite.charMatrices.ColorByState.ColorByState;
				tell It;
					setStateLimit 9;
					toggleUniformMaximum on;
				endTell;
				getEmployee #mesquite.charMatrices.ColorCells.ColorCells;
				tell It;
					setColor Yellow;
					removeColor off;
				endTell;
				getEmployee #mesquite.categ.StateNamesStrip.StateNamesStrip;
				tell It;
					showStrip off;
				endTell;
				getEmployee #mesquite.charMatrices.AnnotPanel.AnnotPanel;
				tell It;
					togglePanel off;
				endTell;
				getEmployee #mesquite.charMatrices.CharReferenceStrip.CharReferenceStrip;
				tell It;
					showStrip off;
				endTell;
				getEmployee #mesquite.charMatrices.QuickKeySelector.QuickKeySelector;
				tell It;
					autotabOff;
				endTell;
				getEmployee #mesquite.charMatrices.SelSummaryStrip.SelSummaryStrip;
				tell It;
					showStrip off;
				endTell;
				getEmployee #mesquite.categ.SmallStateNamesEditor.SmallStateNamesEditor;
				tell It;
					panelOpen true;
				endTell;
			endTell;
		endTell;
		endTell;
end;
