# Supplementary material for: Taxonomy and Phylogeny of the Aphid Genus Nippolachnus Matsumura, 1917, with Synonymy of the Mysterious Neonippolachnus Shinji, 1924 (Hemiptera: Aphididae: Lachninae)
Source: Insects. 2024 Mar 8;15(3):182. doi: 10.3390/insects15030182 (PMC10971630; doi:10.3390/insects15030182)
Supplement: Supplementary file 1 [file insects-15-00182-s001.zip › File_3.nex]

#NEXUS

BEGIN DATA;
	DIMENSIONS  NTAX=41 NCHAR=122;
	FORMAT DATATYPE = STANDARD GAP = - MISSING = ? SYMBOLS = "  0 1 2 3 4 5 6";
	MATRIX

	Nippolachnus_bengalensis_          100011100110101001011101000010000-000011100000010000-100?1000-0-0-00001-001000101001110100--01011012000-0001-1--0011111011
	Nippilachnus_chakrabartii_         100011100111100101001101010000010-000011100011010000-100?1000-0-0-00001-001000101001110100--01011012000-0001-1--0011111011
	Nippolachnus_malayaensis_          100011100110101001001101000010010-000011100001010000-10011000-0-0-00001-00100?10??????????????????12000-0001-1--1011111021
	Nippolachnus_micromeli_            100011100110101001001101010000010-000011100001010000-10011000-0-0-00001-001001101002210100--11011012000-0001-1--1011111021
	Nippolachnus_piri                  100011100110101101001101010000010-000011100001010000-10011000-0-0-00001-001001101002210100--11011012000-0001-1--1011111021
	Nippolachnus_sinensis              100011100110101101001101010000010-000011100001010000-10011000-0-0-00001-001000101002210100--11011012000-0001-1--1011111021
	Nippolachnus_xitianmushanus_       100011100110100001001101010000010-000011100001010000-10011000-0-0-00001-001001101002210100--11011012000-0001-1--1011111021
	Nippolachnus_himalayensis_         1000211001121111001101011001000010011111010033100000-00011000-100-00100-00100?101000011110--21011012000-0001-1--2011111001
	Tuberolachnus_salignus_            1000211001011011100111011010000011011121010012010111011121000-1010011200001000100102210100--21011012000-011-11012010110211
	Tuberolachnus_scleratus            1000211001021111101011010010000011011111001013000110-11121000-101101120100100?1???????????????????12000-0101-1011011111201
	Tuberolachnus_macrotuberculatus_   1000211001011011101111010010000011011111100012000110-11121000-101001120200100?1???????????????????12000-0101-1011010111201
	Pyrolachnus_pyri_                  1000211001021012101111011010000011011121001001010110-11131000-101010100-0010001010011111111021011012000-0101-1122011110211
	Pyrolachnus_imbricatus_imbricatus  1000211001021010100001011010000011011111001012010110-11231000-111111100-001000100012210--11021011012000-0101-1121010111221
	Pyrolachnus_imbricatus_nipponicus  1000211001011111000001011001001111011111100001010000-132310010101202000-0010011001022101010-11011112000-0101-1--2011111123
	Pyrolachnus_macroconus             1000211001021012101111011010000011011121001000010110-11131000-101000000-0010001010011111011021011012000-0101-1122011110211
	Eotrama_moerickei_                 1000211001001112101001011010000111011001010000010010-121210110101000000-001001110001111100--11011012000-12---1111100111001
	Protrama_radicis_                  1000211001001100100011010000012111011101010000010000-111011210100-00000-001001110002210100--11001012000-12---110110110-011
	Protrama_flavescens_               1000211001001112101011010000012111011101010000010000-111011210101010000-011001110001111110--11001012000-12---110110110-021
	Protrama_ranunculi_                1000211001001112001011010000012111011101010000010000-111011210101010000-011001110001111100--11001012000-12---110110110-021
	Trama_troglodytes                  100021101--11100100111001000012011011101010000010000-111011210101000000-000---101002210100--11000012000-12---11011-110-001
	Trama_rara                         1000211001011100100111001000012011011101010001010000-111011210100-00000-000---101002210100--11000012000-12---11011-110-001
	Sinolachnus_yushanensis            1000211001011012101001011001001111011101010012010000-122210010101202000-0010011100000121210-11011112000-011-21--2011111120
	Stomaphis_graffii                  10002110010211021011110100100021111-1101100001000000-111210010101000000-001001100101111110--11002012000-031-311200000--002
	Stomaphis_quercus                  10002110010111001010010100100021111-1101100001000000-111210010101010000-001000100101210120--11002012000-031-011201010--022
	Lachnus_roboris                    10202110010110111011100110100000110111110001120111110100100010111111000-001000100102210?011121012012000-011-01--2010111100
	Lachnus_tropicalis_                10002110010210120011100110100000110111110001021111110100100010111101100-001001100102210?011121012012000-011-01--2010111100
	Lachnus_swirskii                   10202110010110111001100100100000110111110001020111110100100010111101000-001000100102210?011121012012000-011-01--2010111100
	Lachnus_tatakaensis                1000211001011012101111011010000011011111010012110110-111210010121201100-01100?1???????????????????12000-011-11--20-1111201
	Longistigma_caryae                 10002110010211110011100110100000110111210010021011110111200010101010100-101001100102210?011021110012000-011-01--2011111100
	Pterochloroides_persicae           1020211001011000101110011010000011011121000111111110-100100010101010010-001000100102210?011121002012000-0101-1--2011111100
	Maculolachnus_submacula            1000211001011010001010011010000011011111001000001111-100100010101010100-001001100102210?011221001012000-0100-1--2011111010
	Pseudessigella_brachychaeta        0120000000-0001010-1110000100010110000210010000111111100100010101010000-00101?1??????????0--??????100111-----0--000010--20
	Essigella_californica              0120000000-1000010-1110000100000110000211000000111011100100010101020000-0010101-001220---0--100100101211-----0--000010--20
	Eulachnus_agilis                   0111001000-110000000110000100000110000210100000111011100100010101010100-00101010010220-0-0--100101100211-----0--100-10-000
	Eulachnus_thunbergi                0111011000-210010111110000100000110000210100000111011100100010101010100-00101010010220-0-0--100100110211-----0--1001111020
	Cinara_curvipes                    11202110010110111011100100100000110111010100021011111100100010101001100-001001101002210000--200100120010-----0--2011111200
	Cinara_pini                        11202110010210110001100100100000110111010100220111111100100010101001100-001000101002210000--200100120010-----1--2011111200
	Cinara_cedri                       10002110010110120111100110100000110111010100120111011100100010101100100-001001101002210000--200100120010-----1--2011111200
	Thelaxes_dryophila                 012010001--0001000-002001010000011011000---000011000-100110011101020000-0010102-0012210--0--11011002000-011-01--2100111-20
	Symydobius_oblongus                1120101001011012100102011010000011011021000000001110-100110011101212100-001010100012210--0--21012002020-011-31--2010111200
	Idiopterus_nephrepidis             0120101101011002100012111010000011010011000000011110-100110011021101010-0011--001002210100--21002012000-101-30---0-10---20
;
END;

BEGIN MRBAYES;
lset coding = variable rates = gamma; [morphology]

	outgroup Thelaxes_dryophila;

	mcmc ngen = 10000000 printfreq = 1000 samplefreq = 1000 nchains = 4 nruns = 2 temp = 0.08 savebrlens = yes;
	sump;
	sumt;
END;
